# Supplementary material for: First Report of Isolation and Molecular Characterization of Felid Herpesvirus-1 from Symptomatic Domestic Cats in Egypt
Source: Vet Sci. 2022 Feb 15;9(2):81. doi: 10.3390/vetsci9020081 (PMC8874770; doi:10.3390/vetsci9020081)
Supplement: Supplementary file 1 [file vetsci-09-00081-s001.zip]

Archive with 1 entries (1 files):
- vetsci-1566431-supplementary.pdf
